# Supplementary material for: Treatment of Vestibulodynia with Submucosal Injections of IncobotulinumtoxinA into Targeted Painful Points: An Open-Label Exploratory Study
Source: Toxins (Basel). 2023 Jul 25;15(8):476. doi: 10.3390/toxins15080476 (PMC10467121; doi:10.3390/toxins15080476)
Supplement: Supplementary file 1 [file toxins-15-00476-s001.zip]

Archive with 1 entries (1 files):
- toxins-2451429-supplementary.pdf
